# Supplementary material for: Characteristics of Staphylococcus saprophyticus Isolated from Humans and Animals
Source: Int J Mol Sci. 2025 Jul 17;26(14):6885. doi: 10.3390/ijms26146885 (PMC12295385; doi:10.3390/ijms26146885)
Supplement: Supplementary file 1 [file ijms-26-06885-s001.zip › Supplementary Tables.xlsx]

## Sheet: Table S1 
Isolates	AMP	AMC	MUP	P	FD	MAR	CIP	OX	LZD	DA	E	C	RD	CN	SXT	TGC	TET
1hHo	AMP				FD						E
2hHo	AMP			P							E
3hHo								OX
4hHo	AMP				FD						E					TGC
5hHo	AMP			P	FD						E
6hHo						MAR		OX				C		CN
7hHo										DA	E
8hHo								OX
9hHo											E
10hHo	AMP			P	FD			OX			E
11hHo
12hHo	AMP	AMC		P				OX
13hHo
14hHo	AMP	AMC		P				OX				C
1sHo	AMP				FD			OX			E
2sHo											E
3sHo							CIP
4sHo	AMP				FD			OX									TET
5sHo	AMP			P	FD						E
6sHo
7sHo								OX			E
1hFe					FD			OX			E
2hFe					FD	MAR
3hFe
4hFe								OX			E
5hFe	AMP			P
6hFe	AMP		MUP	P	FD			OX		DA	E						TET
7hFe
8hFe
9hFe	AMP	AMC		P	FD			OX		DA	E	C					TET
10hFe
11hFe
12hFe								OX									TET
13hFe
14hFe	AMP	AMC		P	FD	MAR	CIP	OX		DA	E	C	RD	CN			TET
15hFe
16hFe
17hFe
18hFe	AMP			P			CIP				E
19hFe							CIP
20hFe				P				OX			E
21hFe
22hFe
23hFe	AMP			P			CIP				E			CN			TET
24hFe
25hFe
26hFe			MUP
27hFe								OX	LZD		E
28hFe								OX
29hFe
1sFe					FD			OX									TET
2sFe										DA	E
3sFe								OX
1hCa										DA	E
1sCa	AMP				FD			OX			E
2sCa								OX			E	C					TET
3sCa										DA	E
4sCa					FD			OX		DA	E
5sCa								OX			E
6sCa								OX		DA	E
7sCa								OX			E

## Sheet: Table S2
Strain	VAN log2(MBC/MIC)	R/S	TEICO log2(MBC/MIC)	R/S	TET log2(MBC/MIC)	R/S	OX log2(MBC/MIC)	R/S	DA log2(MBC/MIC)	R/S	E log2(MBC/MIC)	R/S
1hHo	1.0	S	0.0	S	3.0	S	1.0	S	1.0	R	1.0	R
2hHo	1.0	S	1.0	S	4.0	S	2.0	S	1.0	S	2.0	R
3hHo	1.0	S	1.0	S	1.0	S	2.0	S	1.0	S	1.0	R
4hHo	1.0	S	3.0	S	4.0	S	15.0	R	17.0	S	1.0	R
5hHo	1.0	S	0.0	S	5.0	S	2.0	S	1.0	R	1.0	R
6hHo	1.0	S	0.0	S	6.0	S	6.0	R	1.0	R	1.0	R
7hHo	1.0	S	0.0	S	5.0	S	3.0	S	0.0	R	1.0	R
8hHo	1.0	S	2.0	S	1.0	S	1.0	S	1.0	I	2.0	R
9hHo	1.0	S	5.0	S	6.0	S	1.0	S	2.0	R	1.0	R
10hHo	1.0	S	1.0	S	6.0	S	2.0	S	1.0	I	11.0	R
11hHo	1.0	S	0.0	S	7.0	R	3.0	S	13.0	S	1.0	R
12hHo	1.0	S	1.0	S	1.0	I	1.0	S	8.0	S	1.0	I
13hHo	1.0	S	0.0	S	4.0	R	2.0	R	2.0	R	1.0	R
14hHo	1.0	S	0.0	S	2.0	S	1.0	S	10.0	S	1.0	R
1sHo	1.0	S	0.0	S	4.0	S	3.0	S	1.0	S	3.0	R
2sHo	1.0	S	0.0	S	1.0	S	5.0	S	1.0	S	1.0	R
3sHo	1.0	S	0.0	S	3.0	S	1.0	S	16.0	S	1.0	R
4sHo	1.0	S	1.0	S	2.0	R	2.0	S	2.0	S	1.0	R
5sHo	1.0	S	2.0	S	4.0	S	3.0	S	4.0	S	3.0	R
6sHo	1.0	S	0.0	S	3.0	S	3.0	S	1.0	S	6.0	R
7sHo	1.0	S	2.0	S	1.0	R	1.0	S	0.0	R	0.0	R
1hFe	1.0	S	1.0	S	1.0	S	0.0	S	1.0	R	2.0	R
2hFe	1.0	S	0.0	S	1.0	S	1.0	S	1.0	R	1.0	R
3hFe	1.0	S	3.0	S	4.0	S	1.0	S	6.0	R	1.0	R
4hFe	1.0	S	2.0	S	4.0	S	0.0	S	1.0	R	2.0	R
5hFe	1.0	S	8.0	S	2.0	S	7.0	S	1.0	S	1.0	R
6hFe	1.0	S	0.0	S	3.0	R	1.0	S	0.0	R	1.0	R
7hFe	3.0	S	0.0	S	2.0	S	0.0	S	1.0	R	1.0	R
8hFe	1.0	S	1.0	S	1.0	S	1.0	S	11.0	S	1.0	R
9hFe	1.0	S	0.0	S	2.0	S	6.0	S	1.0	S	2.0	I
10hFe	1.0	S	2.0	S	2.0	S	1.0	S	1.0	S	1.0	R
11hFe	1.0	S	2.0	S	13.0	S	1.0	S	3.0	S	5.0	R
12hFe	1.0	S	1.0	S	11.0	R	2.0	R	3.0	R	2.0	R
13hFe	1.0	S	0.0	S	10.0	S	2.0	S	5.0	S	0.0	R
14hFe	4.0	S	3.0	S	10.0	I	0.0	S	13.0	R	1.0	R
15hFe	1.0	S	0.0	S	9.0	I	0.0	S	0.0	S	0.0	S
16hFe	1.0	S	0.0	S	10.0	R	1.0	R	1.0	R	1.0	R
17hFe	1.0	S	3.0	S	2.0	S	6.0	R	5.0	S	1.0	R
18hFe	2.0	S	0.0	S	5.0	S	1.0	S	1.0	S	2.0	S
19hFe	1.0	S	0.0	S	1.0	S	1.0	S	4.0	S	5.0	S
20hFe	1.0	S	1.0	S	6.0	S	1.0	S	1.0	S	2.0	R
21hFe	1.0	S	0.0	S	1.0	S	1.0	S	1.0	S	5.0	R
22hFe	1.0	S	2.0	S	1.0	S	4.0	R	1.0	R	1.0	S
23hFe	1.0	S	0.0	S	5.0	S	0.0	S	5.0	S	1.0	S
24hFe	1.0	S	1.0	S	1.0	S	1.0	S	0.0	R	1.0	S
25hFe	1.0	S	0.0	S	5.0	R	5.0	R	1.0	R	1.0	S
26hFe	1.0	S	2.0	S	4.0	S	1.0	S	12.0	S	4.0	S
27hFe	1.0	S	1.0	S	6.0	S	1.0	S	4.0	S	2.0	S
28hFe	1.0	S	0.0	S	4.0	S	1.0	S	1.0	I	2.0	S
29hFe	1.0	S	0.0	S	3.0	S	1.0	S	-2.0	I	4.0	S
1sFe	1.0	S	0.0	S	1.0	R	3.0	S	4.0	S	1.0	R
2sFe	1.0	S	1.0	S	6.0	S	2.0	S	0.0	R	2.0	R
3sFe	1.0	S	1.0	S	3.0	S	0.0	R	3.0	S	2.0	R
1hCa	1.0	S	0.0	S	3.0	S	2.0	S	0.0	R	0.0	R
1sCa	1.0	S	0.0	S	1.0	S	1.0	S	4.0	S	1.0	R
2sCa	1.0	S	1.0	S	1.0	R	2.0	S	1.0	R	1.0	R
3sCa	1.0	S	0.0	S	4.0	S	3.0	S	0.0	R	1.0	R
4sCa	1.0	S	1.0	S	1.0	S	2.0	S	0.0	R	4.0	R
5sCa	1.0	S	0.0	S	4.0	S	6.0	S	1.0	R	1.0	R
6sCa	1.0	S	0.0	S	2.0	S	1.0	S	0.0	R	4.0	R
7sCa	3.0	S	0.0	S	4.0	S	2.0	S	1.0	R	2.0	R

## Sheet: Table S3
Isolates	A570, 37C	A570, 38C	A570, 39C
hHo1	Medium (0.9342)	Medium (0.740)	Medium (0.690)
hHo2	Medium (0.4972)	Medium (0.620)	Medium (0.620)
hHo3	Strong (3.1438)	Strong (1.200)	Strong (1.022)
hHo4	Strong (1.0424)	Medium (0.728)	Medium (0.728)
hHo5	Strong (1.3954)	Strong (1.189)	Strong (1.013)
hHo6	Weak (0.4395)	Weak (0.452)	Weak (0.452)
hHo7	Medium (0.7416)	Medium (0.504)	Medium (0.482)
hHo8	Strong (3.036)	Strong (1.968)	Strong (1.966)
hHo9	Strong (0.9903)	Medium (0.838)	Medium (0.838)
hHo10	Strong (2.1107)	Strong (1.543)	Strong (1.543)
hHo11	Strong (1.2556)	Strong (2.160)	Strong (2.022)
hHo12	Strong (2.0507)	Strong (1.710)	Strong (1.474)
hHo13	Strong (3.7794)	Strong (2.260)	Strong (2.522)
hHo14	Strong (2.7151)	Strong (1.572)	Strong (1.558)
sHo1	Strong (1.6108)	Strong (1.342)	Strong (1.224)
sHo2	Strong (1.7739)	Medium (0.892)	Medium (0.810)
sHo3	Strong (1.8557)	Strong (1.178)	Strong (1.696)
sHo4	Strong (2.559)	Strong (1.660)	Strong (1.982)
sHo5	Strong (1.4700)	Medium (0.841)	Medium (0.882)
sHo6	Strong (1.2683)	Weak (0.362)	Medium (0.502)
sHo7	Strong (1.0618)	Medium (0.760)	Medium (0.587)
hFe1	Strong (1.7054)	Strong (1.288)	Strong (1.232)
hFe2	Medium (0.8225)	Medium (0.664)	Medium (0.858)
hFe3	Medium (0.8909)	Weak (0.367)	Medium (0.453)
hFe4	Medium (0.7931)	Medium (0.589)	Medium (0.580)
hFe5	Medium (0.8154)	Medium (0.600)	Medium (0.680)
hFe6	Strong (3.3418)	Strong (1.468)	Strong (1.943)
hFe7	Medium (0.618)	Weak (0.272)	Weak (0.266)
hFe8	Strong (1.1899)	Weak (0.479)	Weak (0.306)
hFe9	Strong (2.1417)	Strong (1.110)	Medium (0.867)
hFe10	Medium (0.5182)	Strong (2.124)	Strong (1.784)
hFe11	Strong (1.3597)	Strong (1.120)	Strong (1.715)
hFe12	Strong (1.3858)	Medium (0.792)	Medium (0.790)
hFe13	Strong (1.4591)	Strong (1.682)	Strong (1.705)
hFe14	Strong (1.1939)	Medium (0.747)	Medium (0.685)
hFe15	Strong (1.1318)	Strong (1.022)	Medium (0.766)
hFe16	Strong (1.7627)	Strong (1.155)	Strong (1.432)
hFe17	Strong (1.4889)	Weak (0.433)	Weak (0.465)
hFe18	Medium (0.7860)	Weak (0.389)	Weak (0.242)
hFe19	Strong (2.4480)	Strong (1.484)	Strong (1.437)
hFe20	Medium (0.7651)	Medium (0.697)	Medium (0.487)
hFe21	Strong (1.1822)	Strong (1.171)	Strong (0.980)
hFe22	Strong (1.3488)	Strong (1.670)	Strong (1.599)
hFe23	Medium (0.8746)	Strong (2.770)	Strong (1.879)
hFe24	Medium (0.6201)	Weak (0.251)	Weak (0.243)
hFe25	Medium (0.7276)	Medium (0.661)	Medium (0.758)
hFe26	Medium (0.4350)	Weak (0.300)	Weak (0.305)
hFe27	Medium (0.7709)	Strong (1.301)	Strong (1.156)
hFe28	Strong (2.9672)	Strong (1.347)	Strong (1.682)
hFe29	Strong (3.2679)	Strong (1.481)	Strong (1.296)
sFe1	Strong (3.179)	Strong (1.222)	Strong (1.222)
sFe2	Strong (1.8585)	Medium (0.790)	Medium (0.790)
sFe3	Strong (2.9043)	Strong (1.907)	Strong (1.591)
hCa1	Strong (1.3328)	Strong (1.934)	Strong (1.904)
sCa1	Strong (1.9363)	Strong (1.355)	Strong (1.350)
sCa2	Strong (2.0915)	Medium (0.840)	Strong (1.393)
sCa3	Strong (1.0733)	Medium (0.890)	Strong (1.961)
sCa4	Medium (0.8301)	Medium (0.625)	Medium (0.764)
sCa5	Strong (1.216)	Weak (0.474)	Weak (0.437)
sCa6	Medium (0.8891)	Medium (0.890)	Strong (1.384)
sCa7	Strong (1.1763)	Medium (0.606)	Medium (0.620)

## Sheet: Table S4
Isolates	blaZ	mecA	mecC	aac	ermA	ermB	ermC	tetK	tetL	tetM	tetO	fusB	vanA	vanB	mupA
1hHo	blaZ	mecA			ermA	ermB			tetL	tetM
2hHo	blaZ	mecA			ermA	ermB			tetL	tetM
3hHo	blaZ	mecA			ermA	ermB			tetL	tetM
4hHo	blaZ	mecA			ermA	ermB			tetL	tetM				vanB
5hHo	blaZ	mecA							tetL	tetM
6hHo	blaZ	mecA			ermA	ermB			tetL	tetM
7hHo	blaZ	mecA			ermA	ermB			tetL	tetM
8hHo	blaZ	mecA			ermA	ermB			tetL	tetM	tetO
9hHo	blaZ	mecA			ermA	ermB			tetL	tetM	tetO
10hHo	blaZ	mecA			ermA	ermB			tetL	tetM
11hHo	blaZ	mecA			ermA	ermB				tetM
12hHo	blaZ	mecA			ermA	ermB				tetM
13hHo	blaZ	mecA			ermA	ermB				tetM
14hHo	blaZ	mecA			ermA	ermB				tetM
1sHo	blaZ	mecA				ermB			tetL	tetM
2sHo	blaZ	mecA			ermA	ermB			tetL	tetM	tetO
3sHo	blaZ	mecA			ermA	ermB			tetL	tetM	tetO
4sHo	blaZ	mecA			ermA				tetL	tetM
5sHo	blaZ	mecA			ermA				tetL	tetM
6sHo	blaZ	mecA			ermA	ermB			tetL	tetM
7sHo	blaZ	mecA			ermA				tetL	tetM
1hFe	blaZ	mecA			ermA	ermB			tetL	tetM
2hFe	blaZ	mecA			ermA				tetL	tetM
3hFe	blaZ	mecA			ermA				tetL	tetM
4hFe	blaZ	mecA			ermA	ermB			tetL	tetM	tetO
5hFe	blaZ	mecA			ermA				tetL	tetM
6hFe	blaZ	mecA			ermA	ermB			tetL	tetM		fusB			mupA
7hFe	blaZ	mecA			ermA	ermB			tetL	tetM
8hFe	blaZ	mecA			ermA	ermB				tetM
9hFe	blaZ	mecA			ermA	ermB				tetM
10hFe	blaZ	mecA			ermA	ermB				tetM
11hFe	blaZ	mecA			ermA	ermB				tetM
12hFe	blaZ	mecA			ermA	ermB				tetM
13hFe	blaZ	mecA		aac	ermA		ermC			tetM
14hFe	blaZ	mecA		aac	ermA	ermB	ermC		tetL	tetM		fusB
15hFe	blaZ	mecA			ermA	ermB				tetM	tetO
16hFe	blaZ	mecA			ermA	ermB				tetM
17hFe	blaZ	mecA			ermA					tetM
18hFe	blaZ	mecA								tetM
19hFe	blaZ	mecA				ermB				tetM
20hFe	blaZ	mecA			ermA	ermB				tetM
21hFe	blaZ	mecA			ermA					tetM
22hFe	blaZ	mecA			ermA	ermB				tetM		fusB
23hFe	blaZ	mecA								tetM	tetO
24hFe	blaZ	mecA		aac	ermA	ermB	ermC			tetM
25hFe	blaZ	mecA		aac	ermA		ermC				tetO	fusB
26hFe	blaZ	mecA				ermB				tetM	tetO				mupA
27hFe	blaZ	mecA			ermA	ermB				tetM
28hFe	blaZ	mecA			ermA	ermB				tetM
29hFe	blaZ	mecA			ermA	ermB				tetM
1sFe	blaZ	mecA			ermA	ermB			tetL	tetM	tetO
2sFe	blaZ	mecA			ermA				tetL	tetM
3sFe	blaZ	mecA			ermA					tetM
1hCa	blaZ	mecA			ermA					tetM
1sCa	blaZ	mecA			ermA	ermB			tetL	tetM				vanB
2sCa	blaZ	mecA			ermA				tetL	tetM
3sCa	blaZ	mecA			ermA				tetL	tetM
4sCa	blaZ	mecA			ermA	ermB				tetM
5sCa	blaZ	mecA							tetL	tetM
6sCa	blaZ	mecA			ermA					tetM	tetO
7sCa	blaZ	mecA			ermA	ermB			tetL	tetM

## Sheet: Table S5
Gene / Antibiotic	Method:Disk diffusion (DD) / Minimum Inhibitory Concentration (MIC)	A (gene+ / resistance)	B (gene+ / soft)	C (gene– / resistance)	D (gene– / soft)	p (McNemar)	Cohen’s kappa	Result
blaZ / ampicylina	DD	17	44	0	0	0.0000	0.00	no agreement, significant discordance
blaZ / penicylina	DD	13	48	0	0	0.0000	0.00	no agreement, significant discordance
blaZ / amoksycylina z kwasem klawulanowym	DD	4	57	0	0	0.0000	0.00	no agreement, significant discordance
blaZ / oksacylina	DD	26	35	0	0	0.0000	0.00	no agreement, significant discordance
mecA / oksacylina	DD	26	35	0	0	0.0000	0.00	no agreement, significant discordance
blaZ / ampicylina	DD	17	44	0	0	0.0000	0.00	no agreement, significant discordance
blaZ / penicylina	DD	13	48	0	0	0.0000	0.00	no agreement, significant discordance
blaZ / amoksycylina z kwasem klawulanowym	DD	4	57	0	0	0.0000	0.00	no agreement, significant discordance
blaZ / oksacylina	DD	26	35	0	0	0.0000	0.00	no agreement, significant discordance
mecA / oksacylina	DD	26	35	0	0	0.0000	0.00	no agreement, significant discordance
mecC / oksacylina	DD	0	0	26	35	0.0000	0.00	no agreement, significant discordance
mecA / oksacylina	MIC	9	52	0	0	0.0000	0.00	no agreement, significant discordance
mecC / oksacylina	MIC	0	0	9	52	0.0039	0.00	no agreement, significant discordance
ermA / erytromycyna	DD	24	30	5	2	0.0000	-0.11	worse than chance agreement, significant discordance
ermA / klindamycyna	DD	9	45	0	7	0.0000	0.04	slight agreement, significant discordance
ermB / erytromycyna	DD	18	23	11	9	0.0576	-0.10	worse than chance agreement, no significant discordance
ermB / klindamycyna	DD	5	36	4	16	0.0000	-0.06	worse than chance agreement, no significant discordance
ermC / erytromycyna	DD	1	3	28	29	0.0000	-0.06	worse than chance agreement, no significant discordance
ermC / klindamycyna	DD	1	3	8	49	0.2266	0.07	slight agreement, no significant discordance
ermA / erytromycyna	MIC	45	9	3	4	0.1460	0.29	fair agreement, no significant discordance
ermA / klindamycyna	MIC	27	27	3	4	0.0000	0.03	slight agreement, no significant discordance
ermB / erytromycyna	MIC	31	10	14	6	0.5413	0.06	slight agreement, no significant discordance
ermB / klindamycyna	MIC	16	21	11	13	0.1102	-0.02	worse than chance agreement, significant discordance
ermC / erytromycyna	MIC	2	2	46	11	0.0000	-0.05	worse than chance agreement, significant discordance
ermC / klindamycyna	MIC	3	1	24	33	0.0000	0.09	slight agreement, significant discordance
tetK / tetracyklina	DD	0	0	8	53	0.0078	0.00	no agreement, significant discordance
tetL / tetracyklina	DD	5	26	3	27	0.0000	0.06	slight agreement, no significant discordance
tetM / tetracyklina	DD	8	52	0	1	0.0000	0.01	slight agreement, no significant discordance
tetO / tetracyklina	DD	2	9	6	44	0.6072	0.07	slight agreement, no significant discordance
tetK / tetracyklina	MIC	0	0	10	51	0.0020	0.00	no agreement, significant discordance
tetL / tetracyklina	MIC	5	26	5	25	0.0002	-0.01	worse than chance agreement, significant discordance
tetM / tetracyklina	MIC	9	51	1	0	0.0000	-0.03	worse than chance agreement, significant discordance
tetO / tetracyklina	MIC	2	9	8	42	1.0000	0.02	slight agreement, no significant discordance
vanA / wankomycyna	MIC	0	0	0	61	1.0000	n/a	not applicable (no variability)
vanB / wankomycyna	MIC	2	0	0	59	1.0000	1.00	perfect agreement, no significant discordance
vanA / teikoplanina	MIC	0	0	0	61	1.0000	n/a	not applicable (no variability
vanB / teikoplanina	MIC	2	0	0	59	1.0000	1.00	perfect agreement, no significant discordance
fusB / kwas fusydowy	DD	2	2	13	44	0.0074	0.12	slight agreement, significant discordance
mupA / mupriocyna	DD	2	0	0	59	1.0000	1.00	perfect agreement, no significant discordance
aac(6′)-Ie-aph(2″)-Ia / gentamycyna	DD	1	3	4	53	1.0000	0.16	slight agreement, no significant discordance
